# Supplementary material for: Development of VPC-70619, a Small-Molecule N-Myc Inhibitor as a Potential Therapy for Neuroendocrine Prostate Cancer
Source: Int J Mol Sci. 2022 Feb 26;23(5):2588. doi: 10.3390/ijms23052588 (PMC8910697; doi:10.3390/ijms23052588)
Supplement: Supplementary file 1 [file ijms-23-02588-s001.zip]

Archive with 1 entries (1 files):
- ijms-1575114-supplementary.xlsx
