# Supplementary material for: Development of VPC-70619, a Small-Molecule N-Myc Inhibitor as a Potential Therapy for Neuroendocrine Prostate Cancer
Source: Int J Mol Sci. 2022 Feb 26;23(5):2588. doi: 10.3390/ijms23052588 (PMC8910697; doi:10.3390/ijms23052588)
Supplement: Supplementary file 1 [file ijms-23-02588-s001.zip › ijms-1575114-supplementary.xlsx]

## Sheet: 181_set
CdId	Structure	Mol Weight	Formula	VPC-ID	10 uM corrected	5uM corrected
1		353.73	C16H11ClF3N3O	70617	96	4
2		363.34	C18H16F3N3O2	70618	26	12
3		364.71	C16H8ClF3N4O	70619	82	56
4		361.284	C16H10F3N5O2	70620	-60	-46
5		357.69	C15H8ClF4N3O	70621	92	92
6		418.6	C15H8BrClF3N3O	70622	86	94
7		397.37	C17H14F3N3O3S	70623	-82	-62
8		374.14	C15H8Cl2F3N3O	70624	78	8
9		357.69	C15H8ClF4N3O	70625	-4	10
10		355.7	C15H9ClF3N3O2	70626	-32	-40
11		370.335	C19H13F3N4O	70627	-32	-48
12		353.73	C16H11ClF3N3O	70628	90	8
13		388.35	C19H15F3N4O2	70629	-28	-88
14		367.35	C16H12F3N3O2S	70630	-46	-14
15		399.15	C16H7Cl2F3N4O	70631	4	-10
16		418.6	C15H8BrClF3N3O	70632	96	48
17		355.7	C15H9ClF3N3O2	70633	96	96
18		390.41	C20H21F3N4O	70634	62	24
19		418.6	C15H8BrClF3N3O	70635	84	80
20		418.6	C15H8BrClF3N3O	70636	24	-12
21		361.324	C18H14F3N3O2	70637	10	-4
22		374.14	C15H8Cl2F3N3O	70638	24	12
23		341.241	C15H8F5N3O	70639	82	66
24		355.7	C15H9ClF3N3O2	70640	92	90
25		398.36	C16H13F3N4O3S	70641	-54	-64
26		357.69	C15H8ClF4N3O	70642	22	-24
27		397.361	C20H14F3N5O	70643	-30	-20
28		357.69	C15H8ClF4N3O	70644	98	86
29		418.42	C21H21F3N4O2	70645	10	-12
30		335.286	C16H12F3N3O2	70646	22	14
31		391.249	C16H8F7N3O	70647	88	90
32		353.73	C16H11ClF3N3O	70648	100	30
33		355.32	C19H12F3N3O	70649	74	-8
34		418.6	C15H8BrClF3N3O	70650	102	100
35		333.314	C17H14F3N3O	70651	0	-32
36		374.14	C15H8Cl2F3N3O	70652	102	102
37		344.297	C17H11F3N4O	70653	90	26
38		405.377	C20H18F3N3O3	70654	68	66
39		398.36	C16H13F3N4O3S	70655	-34	-98
40		409.239	C16H7F8N3O	70656	104	26
41		363.296	C17H12F3N3O3	70657	30	16
42		405.32	C16H9F6N3OS	70658	102	98
43		375.68	C15H7ClF5N3O	70659	98	102
44		349.269	C16H10F3N3O3	70660	42	18
45		424.383	C22H15F3N4O2	70661	0	-48
46		364.71	C16H8ClF3N4O	70662	100	70
47		350.257	C15H9F3N4O3	70663	94	98
48		377.367	C19H18F3N3O2	70664	26	10
49		383.35	C16H12F3N3O3S	70665	14	-18
50		333.314	C17H14F3N3O	70666	16	-4
51		376.383	C19H19F3N4O	70667	10	-18
52		401.312	C18H13F6N3O	70668	96	-16
53		390.366	C19H17F3N4O2	70669	-62	-16
54		424.383	C22H15F3N4O2	70670	-34	-26
55		347.341	C18H16F3N3O	70671	66	14
56		330.27	C16H9F3N4O	70672	96	58
57		346.269	C16H9F3N4O2	70673	-38	-56
58		337.278	C16H11F4N3O	70674	50	-18
59		353.73	C16H11ClF3N3O	70675	92	98
60		351.35	C16H12F3N3OS	70676	34	16
61		363.296	C17H12F3N3O3	70677	24	4
62		363.3	C16H12F3N5O2	70678	2	2
63		351.305	C17H13F4N3O	70679	90	66
64		357.69	C15H8ClF4N3O	70680	100	92
65		362.312	C17H13F3N4O2	70681	82	44
66		387.33	C16H10F5N3OS	70682	100	56
67		372.311	C17H11F3N6O	70683	-22	16
68		353.73	C16H11ClF3N3O	70684	32	8
69		369.73	C16H11ClF3N3O2	70685	94	86
70		359.231	C15H7F6N3O	70686	96	96
71		344.297	C17H11F3N4O	70687	-4	-66
72		379.4	C18H16F3N3OS	70688	96	34
73		404.393	C20H19F3N4O2	70689	-16	0
74		359.352	C19H16F3N3O	70690	8	10
75		376.339	C18H15F3N4O2	70691	-14	8
76		412.39	C17H15F3N4O3S	70692	36	0
77		391.249	C16H8F7N3O	70693	98	100
78		419.33	C16H10F5N3O3S	70694	98	34
79		389.16	C15H9Cl2F3N4O	70695	100	70
80		348.261	C16H8F4N4O	70696	102	84
81		384.33	C15H11F3N4O3S	70697	20	12
82		364.71	C16H8ClF3N4O	70698	102	78
84		369.73	C16H11ClF3N3O2	70700	104	102
85		339.7	C15H9ClF3N3O	70701	6	-28
86		431.157	C15H9F3IN3O	70702	10	-10
87		431.157	C15H9F3IN3O	70703	102	100
88		407.7	C16H8ClF6N3O	70704	104	100
89		407.7	C16H8ClF6N3O	70705	104	90
90		407.7	C16H8ClF6N3O	70706	100	98
91		374.14	C15H8Cl2F3N3O	70707	100	32
92		374.14	C15H8Cl2F3N3O	70708	-4	-36
93		323.251	C15H9F4N3O	70709	-10	0
94		341.241	C15H8F5N3O	70710	68	36
95		341.241	C15H8F5N3O	70711	26	8
96		341.241	C15H8F5N3O	70712	-10	2
97		359.231	C15H7F6N3O	70713	12	18
98		359.231	C15H7F6N3O	70714	72	4
99		359.231	C15H7F6N3O	70715	104	86
100		378.311	C17H13F3N4O3	70716	12	20
101		440.44	C19H19F3N4O3S	70717	36	-2
102		439.398	C22H16F3N5O2	70718	4	10
103		390.14	C15H8Cl2F3N3O2	70719	100	96
104		366.251	C16H7F5N4O	70720	78	8
105		417.79	C16H11ClF3N3O3S	70721	2	-42
106		407.7	C16H8ClF6N3O	70722	108	106
107		341.241	C15H8F5N3O	70723	54	36
108		398.36	C16H13F3N4O3S	70724	34	4
109		418.6	C15H8BrClF3N3O	70725	82	36
110		449.147	C15H8F4IN3O	70726	104	98
111		359.352	C19H16F3N3O	70727	10	-22
112		402.32	C15H10F4N4O3S	70728	44	10
113		365.37	C17H14F3N3OS	70729	40	14
114		392.13	C15H7Cl2F4N3O	70730	102	100
115		409.45	C18H14F3N3OS2	70731	66	12
116		439.394	C23H16F3N3O3	70732	106	104
117		415.339	C19H15F6N3O	70733	98	96
118		402.147	C15H8BrF4N3O	70734	96	78
119		425.367	C22H14F3N3O3	70735	44	18
120		349.313	C17H14F3N3O2	70736	14	16
121		380.303	C17H12F4N4O2	70737	12	-20
122		398.183	C16H11BrF3N3O	70738	96	102
123		402.147	C15H8BrF4N3O	70739	102	96
124		403.284	C17H11F6N3O2	70740	48	-18
125		375.68	C15H7ClF5N3O	70741	94	94
126		449.147	C15H8F4IN3O	70742	84	94
127		402.147	C15H8BrF4N3O	70743	84	92
128		346.269	C16H9F3N4O2	70744	12	20
129		390.366	C19H17F3N4O2	70745	14	4
130		369.34	C16H11F4N3OS	70746	70	88
131		380.303	C17H12F4N4O2	70747	2	-50
132		348.285	C16H11F3N4O2	70748	-30	-6
133		357.24	C15H8F5N3O2	70749	18	-4
134		353.277	C16H11F4N3O2	70750	34	14
135		402.333	C19H13F3N4O3	70751	20	4
136		345.325	C18H14F3N3O	70752	6	-12
137		398.345	C20H13F3N4O2	70753	20	-52
138		384.156	C15H9BrF3N3O	70754	60	94
139		357.69	C15H8ClF4N3O	70755	6	14
140		441.257	C17H8F9N3O	70756	104	104
141		361.324	C18H14F3N3O2	70757	48	38
142		447.156	C15H9F3IN3O2	70758	26	44
143		349.313	C17H14F3N3O2	70759	16	-52
144		416.35	C16H12F4N4O3S	70760	-22	-46
145		384.7	C15H8ClF3N4O3	70761	100	98
146		335.286	C16H12F3N3O2	70762	14	-4
147		418.42	C21H21F3N4O2	70763	-24	-30
148		397.37	C17H14F3N3O3S	70764	4	-8
149		337.278	C16H11F4N3O	70765	54	30
150		379.339	C18H16F3N3O3	70766	10	-64
151		375.68	C15H7ClF5N3O	70767	96	92
152		436.59	C15H7BrClF4N3O	70768	100	98
153		391.249	C16H8F7N3O	70769	92	92
154		416.35	C16H12F4N4O3S	70770	6	8
155		377.327	C17H14F3N5O2	70771	-16	2
156		359.231	C15H7F6N3O	70772	94	22
157		339.25	C15H9F4N3O2	70773	-14	-30
158		349.313	C17H14F3N3O2	70774	-10	0
159		436.59	C15H7BrClF4N3O	70775	100	100
160		436.59	C15H7BrClF4N3O	70776	100	90
161		401.34	C16H11F4N3O3S	70777	8	24
162		377.323	C18H14F3N3O3	70778	26	-6
163		355.7	C15H9ClF3N3O2	70779	-2	-84
164		392.13	C15H7Cl2F4N3O	70780	84	82
165		362.356	C18H17F3N4O	70781	-14	22
166		431.3	C15H9F8N3OS	70782	86	94
167		398.183	C16H11BrF3N3O	70783	98	48
168		366.32	C17H14F4N4O	70784	52	34
169		390.366	C19H17F3N4O2	70785	-16	-100
170		349.269	C16H10F3N3O3	70786	11	-9
172		362.312	C17H13F3N4O2	70788	6	-10
173		411.4	C18H16F3N3O3S	70789	-62	-40
174		412.39	C17H15F3N4O3S	70790	-22	-12
175		376.339	C18H15F3N4O2	70791	-26	-22
176		437.274	C17H10F7N3O3	70792	90	92
177		426.41	C18H17F3N4O3S	70793	-14	-36
178		391.249	C16H8F7N3O	70794	100	82
179		361.34	C17H10F3N3OS	70795	56	48
180		433.35	C17H12F5N3O3S	70796	6	-6
181		389.257	C16H9F6N3O2	70797	98	78
182		409.239	C16H7F8N3O	70798	82	18
183		376.383	C19H19F3N4O	70799	-8	16
